# Supplementary material for: Effect of Polyphenols Extracted from Rosa roxburghii Tartt Pomace with Different Particle Sizes on Quality and Biological Activity of Noodles: A View of Molecular Interaction
Source: Foods. 2025 Oct 28;14(21):3679. doi: 10.3390/foods14213679 (PMC12610746; doi:10.3390/foods14213679)
Supplement: Supplementary file 1 [file foods-14-03679-s001.zip]

Archive with 1 entries (1 files):
- foods-3857408-supplementary.pdf
